# Supplementary material for: Stirred tank bioreactor process for chikungunya vaccine candidate VEEV-ΔC-CHIKV
Source: PLoS One. 2026 Mar 30;21(3):e0344564. doi: 10.1371/journal.pone.0344564 (PMC13035149; doi:10.1371/journal.pone.0344564)
Supplement: S1 Data — (XLSX) [file pone.0344564.s006.xlsx]

## Sheet: Fig 1
(D) Cell expansion fold and cell viability of Vero cells in T225 flask, 2-layer cell factory, and 2 L bioreactor.
	T225 Flasks	Cell factory(1264 cm2)	2L Bioreactor
Amplification times	8.2	8	10.5
Cell viability（%）	97	96	96
(E) Growth curves of VEEV-ΔC-CHIKV virus in T225 flask, 2-layer cell factory, and 2 L bioreactor.
Time post infection(h)	T225 Flasks	Cell factory(1264 cm2)	2L Bioreactor
24	5.8	5	5.33
48	6.4	5.5	6.1
72	6	6	6.4
96	5.5	6	6.2
120	3	5.5	6.07
144	2.6	3.5	5.57
168			5.53
192			5.45
216			5.35
240			4.9

## Sheet: Fig 2
(A) Glucose consumption
Cultivation time(d)	Microcarriers	Fibra-Cel carriers
1	1.41	0.82
2	0.27	0.67
3	0.898571	1.56876
4	0.685238	2.12057
5	0.829524	2.978
6	1.59429	3.50457
7	1.25	3.27
8	1.24	3
9	0.32	1.73
10	0.33	1.26
11	0.32	2.03
12	0.23	1.36
13	0.72	1.6
14	0.71	1.65
15	0.52	1.4
(B) Glucose concentration in the bioreactor.
Cultivation time(d)	Microcarriers	Fibra-Cel carriers
1	2.99	3.58
2	2.72	2.91
3	2.61	2.13
4	2.66	1.23
5	2.6	1.46
6	2.03	0.84
7	3.19	1.97
8	3.15	1.13
9	5.36	1.26
10	3.95	2.86
11	3.68	2.89
12	3.67	2.06
13	3.07	2.02
14	2.97	1.8
15	3.05	1.4
(C) Glutamine consumption
Cultivation time(d)	Microcarriers	Fibra-Cel carriers
1	0.25	0.36
2	0.08	0.13
3	0.07	0.14
4	0.08	0.085
5	0.13	0.09
6	0.11	0.092
7	0.045	0.07
8	0.17	0.18
9	0.17	0.12
10	0.11	0.12
11	0.12	0.13
12	0.13	0.15
13	0.24	0.12
14	0.26	0.27
15	0.12	0.15
(D) Glutamine concentration in the bioreactor
Cultivation time(d)	Microcarriers	Fibra-Cel carriers
1	0.59	0.73
2	0.44	0.53
3	0.51	0.46
4	0.41	0.24
5	0.47	0.27
6	0.35	0.11
7	0.53	0.24
8	0.53	0.06
9	0.19	0.02
10	0.52	0.01
11	0.73	0.28
12	0.53	0.13
13	0.58	0.13
14	0.57	0.18
15	0.58	0.06
(E) Lactate concentration in the bioreactor.
Cultivation time(d)	Microcarriers	Fibra-Cel carriers
1	0.14	0.1
2	0.34	0.37
3	0.46	1.09
4	0.7	2.17
5	0.76	1.83
6	0.91	0.86
7	0.46	1.33
8	0.3	1.71
9	0.45	3.58
10	0.2	2.56
11	0.31	2.33
12	0.28	0.66
13	0.36	0.96
14	0.39	1.33
15	0.41	1.13
(F) Glutamate concentration in the bioreactor
Cultivation time(d)	Microcarriers	Fibra-Cel carriers
1	0.02	0
2	0.09	0.04
3	0.08	0.07
4	0.12	0.12
5	0.13	0.17
6	0.14	0.2
7	0.1	0.22
8	0.14	0.36
9	0.27	0.62
10	0.27	0.73
11	0.31	1.07
12	0.26	0.54
13	0.25	0.86
14	0.22	1.2
15	0.18	0.92
(G) Oxygen consumption
Cultivation time(d)	Microcarriers	Fibra-Cel carriers
1	0.3	0.19
2	0.34	0.36
3	0.68	0.82
4	0.72	2.77
5	1.17	23.05
6	2.54	90.28
7	3.06	100.66
8	3.84	95.06
9	17.44	131.02
10	18.86	104.95
11	9.39	103.5
12	6.87	138.97
13	3.02	112.36
14	1.53	96.25
15	1.15	68.97
(H) Virus titer under both carriers
Time post infection(d)	Microcarriers	Fibra-Cel carriers
1	5.33	4.3
2	6.1	5.82
3	6.4	5.5
4	6.2	5.25
5	6.07	5
6	5.57	4.75
7	5.53	4.5
8	5.45	4.5
9	5.35	4.1
10	4.9	3.6
(I) Total virus concentration obtained under both carriers.
Types of carriers	Microcarriers	Fibra-Cel carriers
Total virus concentration (PFU)	8723000000	1117203729

## Sheet: Fig 3
(A) Glucose consumption
Cultivation time(d)	R101（1.5×106/ml）	R201（2.5×106/ml）
1	0.23	0.62
2	0.52	0.67
3	0.6	0.95
4	0.9	0.78
5	0.91	0.93
6	0.8	0.85
7	0.9	0.88
8	0.92	0.74
9	0.5	0.41
10	0.4	0.45
11	0.52	0.49
12	0.37	0.39
13	0.4	0.36
14	0.39	0.4
15	0.3	0.35
16	0.23	0.31
17	0.23	0.39
18	0.07	0.11
19	0.04	0.2
20		0.22
21		0.2
(B) Glucose concentration in the bioreactor
Cultivation time(d)	R101（1.5×106/ml）	R201（2.5×106/ml）
0	4.51	4.5
1	4.28	3.88
2	3.76	3.21
3	3.55	2.54
4	3.11	2.1
5	2.91	3.05
6	2.93	3.48
7	3.32	3.62
8	2.4	2.88
9	2.33	2.79
10	3.04	3.18
11	3.17	3.21
12	3.35	3.69
13	3.01	3.01
14	3.58	3.38
15	3.88	3.6
16	3.86	3.6
17	3.91	3.59
18	4.05	3.84
19	4.41	4.23
20		4.31
21		4.41
(C) Glutamine consumption
Cultivation time(d)	R101（1.5×106/ml）	R201（2.5×106/ml）
1	0.27	0.33
2	0.07	0.11
3	0.0742	0.1484
4	0.0828	0.092
5	0.1	0.09
6	0.121	0.0918
7	0.05	0.06
8	0.16	0.2
9	0.16	0.15
10	0.13	0.13
11	0.14	0.15
12	0.15	0.18
13	0.29	0.15
14	0.27	0.29
15	0.1	0.1
16	0.09	0.11
17	0.06	0.08
18	0.06	0.1
19	0.03	0.02
20		0.09
21		0.08
(D) Glutamine concentration in the bioreactor
Cultivation time(d)	R101（1.5×106/ml）	R201（2.5×106/ml）
0	0.75	0.75
1	0.48	0.42
2	0.41	0.31
3	0.37	0.21
4	0.32	0.17
5	0.42	0.39
6	0.38	0.39
7	0.43	0.42
8	0.27	0.22
9	0.2	0.19
10	0.35	0.31
11	0.38	0.35
12	0.41	0.49
13	0.29	0.34
14	0.34	0.26
15	0.34	0.28
16	0.33	0.27
17	0.34	0.29
18	0.34	0.28
19	0.38	0.36
20		0.34
21		0.33
(E) Lactate concentration in the bioreactor
Cultivation time(d)	R101（1.5×106/ml）	R201（2.5×106/ml）
0	0	0
1	0	0.1
2	0.17	0.59
3	0.47	0.96
4	0.92	1.28
5	0.89	0.57
6	0.96	0.29
7	0.56	0.17
8	1.05	0.42
9	0.94	0.3
10	0.28	0
11	0.1	0
12	0.01	0
13	0	0
14	0.09	0.04
15	0.11	0.04
16	0.11	0.07
17	0.12	0.09
18	0.1	0.09
19	0.09	0.08
20		0.07
21		0.04
(F) Glutamate concentration in the bioreactor
Cultivation time(d)	R101（1.5×106/ml）	R201（2.5×106/ml）
0	0.19	0.19
1	0.41	0.41
2	0.37	0.36
3	0.35	0.31
4	0.37	0.27
5	0.25	0.24
6	0.26	0.26
7	0.26	0.26
8	0.25	0.3
9	0.32	0.26
10	0.27	0.31
11	0.31	0.33
12	0.27	0.26
13	0.38	0.34
14	0.34	0.42
15	0.46	0.51
16	0.4	0.46
17	0.37	0.42
18	0.42	0.46
19	0.44	0.48
20		0.44
21		0.45
(G) Viable cell concentration in the bioreactor
Time post infection(d)	R101（1.5×106/ml）	R201（2.5×106/ml）
1	15.3	25.2
2	14.2	23
3	14	19.4
4	14	17
5	10.3	17.1
6	10	15.1
7	9	12.9
8	9.5	12
9	8.3	11.1
10	7	10.8
11	8.8	10.1
12	7.1	9.6
13	5	9.8
14	3.48	6.2
15	2.7	4.6
(H) Virus titer at two cell concentrations
Time post infection(d)	R101（1.5×106/ml）	R201（1.5×106/ml）
1	5.3	5.29
2	6.08	5.73
3	6.1	5.5
4	5.58	5.48
5	5.98	5.25
6	5.69	5.25
7	5.79	6.05
8	5.15	5.9
9	5.13	6
10	5.11	5.7
11	5.1	6.6
12	4.62	6.25
13	4.5	6.55
14		5.5
15		4.9
(I) Total virus concentration obtained at the two cell densities
Cell density	1.5×106/ml	2.5×106/ml
Total virus concentration (PFU)	2.50212e+10	3.47089e+10

## Sheet: Fig 4
(A) Glucose consumption
Cultivation time(d)	R101（1.0%human albumin）	R201（0.5%human albumin）
0	0.62	0.66
1	0.67	0.72
2	0.95	1.12
3	0.78	1.01
4	0.93	1.39
5	0.85	0.85
6	0.88	1.14
7	0.74	0.69
8	0.41	0.42
9	0.45	0.47
10	0.49	0.6
11	0.39	0.49
12	0.36	0.5
13	0.59	0.51
14	0.15	0.24
15	0.31	0.4
16	0.39	0.4
17	0.11	0.13
18	0.1	0.1
19	0.22	0.2
20	0.2	0.19
(B) Glucose concentration in the bioreactor
Cultivation time(d)	R101（1.0%human albumin）	R201（0.5%human albumin）
1	4.5	4.5
2	3.88	3.84
3	3.21	3.12
4	2.54	2.83
5	2.1	2.65
6	3.05	2.89
7	3.48	3.17
8	3.62	3.36
9	2.88	2.63
10	2.79	2.59
11	3.18	2.91
12	3.21	2.96
13	3.69	3.48
14	3.01	3.48
15	3.38	3.06
16	3.6	3.32
17	3.6	3.33
18	3.59	3.36
19	3.84	3.59
20	4.23	4.04
21	4.31	4.16
(C) Glutamine consumption
Cultivation time(d)	R101（1.0%human albumin）	R201（0.5%human albumin）
1	0.33	0.34
2	0.11	0.1
3	0.1	0.1
4	0.14	0.23
5	0.3	0.3
6	0.43	0.41
7	0.49	0.28
8	0.2	0.11
9	0.03	0.01
10	0.13	0.14
11	0.15	0.17
12	0.18	0.25
13	0.15	0.25
14	0.29	0.27
15	0.1	0.09
16	0.11	0.11
17	0.08	0.08
18	0.09	0.07
19	0.02	0.03
20	0.09	0.08
21	0.08	0.07
(D) Glutamine concentration in the bioreactor
Cultivation time(d)	R101（1.0%human albumin）	R201（0.5%human albumin）
0	0.75	0.75
1	0.42	0.41
2	0.31	0.31
3	0.21	0.31
4	0.17	0.31
5	0.39	0.37
6	0.39	0.35
7	0.42	0.38
8	0.22	0.17
9	0.19	0.16
10	0.31	0.26
11	0.35	0.29
12	0.49	0.43
13	0.34	0.45
14	0.26	0.21
15	0.28	0.24
16	0.27	0.24
17	0.29	0.26
18	0.29	0.26
19	0.36	0.32
20	0.34	0.3
21	0.33	0.29
(E) Lactate concentration in the bioreactor
Cultivation time(d)	R101（1.0%human albumin）	R201（0.5%human albumin）
1	0	0
2	0.1	0
3	0.59	0.58
4	0.96	0.79
5	1.28	1.07
6	0.57	0.74
7	0.29	0.49
8	0.17	0.26
9	0.42	0.54
10	0.3	0.32
11	0	0
12	0	0
13	0	0
14	0	0
15	0.04	0.09
16	0.04	0.07
17	0.07	0.09
18	0.09	0.1
19	0.09	0.11
20	0.08	0.1
21	0.07	0.1
(F) Glutamate concentration in the bioreactor
Cultivation time(d)	R101（1.0%human albumin）	R201（0.5%human albumin）
0	0.19	0.19
1	0.41	0.4
2	0.36	0.35
3	0.31	0.32
4	0.27	0.28
5	0.24	0.25
6	0.26	0.24
7	0.26	0.26
8	0.3	0.3
9	0.26	0.33
10	0.31	0.32
11	0.33	0.35
12	0.26	0.27
13	0.34	0.24
14	0.42	0.44
15	0.51	0.51
16	0.46	0.46
17	0.42	0.41
18	0.46	0.46
19	0.48	0.47
20	0.44	0.43
21	0.45	0.44
(G) Viable cell concentration in the bioreactor
Time post infection(d)	R101（1.0%human albumin）	R201（0.5%human albumin）
1	25.2	25.4
2	23	23.7
3	19.4	19
4	17	17
5	17	18.1
6	13	15.6
7	12.9	18.2
8	16	14.2
9	17	22.2
10	10.8	12.2
11	10.1	10.4
12	9.6	10.1
13	9.8	7.8
14	6.2	4
15	4.6	3
(H) Virus titer at the two human serum albumin concentrations
Time post infection(d)	R101（1.0%human albumin）	R201（0.5%human albumin）
1	5.29	5.31
2	5.73	5.59
3	5.5	5.59
4	5.48	5.16
5	5.25	5.6
6	5.25	6.05
7	6.05	6.13
8	5.9	6.05
9	6	5.8
10	5.7	5.94
11	6.6	5.95
12	6.25	6.21
13	6.55	6.1
14	5.54	5.5
15	4.91	4.9
(I) Total virus concentration obtained at the two human serum albumin concentrations.
Human albumin concentration	1.0%	0.5%
Total virus concentration (PFU)	34709000000	17400000000

## Sheet: Fig 5
(C) Overview of glucose and glutamine concentrations, virus titer, and glucose and glutamine addition amounts in both bioreactors after virus inoculation
Time post infection(d)	R101 Glc.	R201 Glc.	R101 Gln.	R201 Gln.	R101 Viral titer	R201 Viral titer
1	3.85	6.64	0.32	0.8
2	2.77	5.4	0.31	1	5	6.1
3	1.93	4.01	0.17	1.04	6	6.4
4	2.2	3.99	0.27	0.76	6.1	6.2
5	2.09	3.3	0.28	0.69	5.85	6.07
6	2.19	3.69	0.34	0.73	5.66	5.57
7	2.45	3.76	0.38	0.73	4.48	5.53
8		3.66		0.72		5.45
9		3.14		0.64		5.35
(D) Total virus concentration obtained from both bioreactors.
Bioreactor number	R101	R201
Total virus concentration (PFUs)	2466771570	8521361621
